# Supplementary material for: Inherently interpretable position-aware convolutional motif kernel networks for biological sequencing data
Source: Sci Rep. 2023 Oct 11;13:17216. doi: 10.1038/s41598-023-44175-7 (PMC10567796; doi:10.1038/s41598-023-44175-7)
Supplement: Supplementary file 1 — Supplementary Information 1. [file 41598_2023_44175_MOESM1_ESM.zip]

Archive with 124 entries (79 files):
- CMKN/
- CMKN/.git/
- CMKN/.git/COMMIT_EDITMSG
- CMKN/.git/FETCH_HEAD
- CMKN/.git/HEAD
- CMKN/.git/ORIG_HEAD
- CMKN/.git/branches/
- CMKN/.git/config
- CMKN/.git/description
- CMKN/.git/hooks/
- CMKN/.git/hooks/applypatch-msg.sample
- CMKN/.git/hooks/commit-msg.sample
- CMKN/.git/hooks/fsmonitor-watchman.sample
- CMKN/.git/hooks/post-update.sample
- CMKN/.git/hooks/pre-applypatch.sample
- CMKN/.git/hooks/pre-commit.sample
- CMKN/.git/hooks/pre-merge-commit.sample
- CMKN/.git/hooks/pre-push.sample
- CMKN/.git/hooks/pre-rebase.sample
- CMKN/.git/hooks/pre-receive.sample
- CMKN/.git/hooks/prepare-commit-msg.sample
- CMKN/.git/hooks/push-to-checkout.sample
- CMKN/.git/hooks/update.sample
- CMKN/.git/index
- CMKN/.git/info/
- CMKN/.git/info/exclude
- CMKN/.git/logs/
- CMKN/.git/logs/HEAD
- CMKN/.git/logs/refs/
- CMKN/.git/logs/refs/heads/
- CMKN/.git/logs/refs/heads/master
- CMKN/.git/logs/refs/remotes/
- CMKN/.git/logs/refs/remotes/origin/
- CMKN/.git/logs/refs/remotes/origin/HEAD
- CMKN/.git/logs/refs/remotes/origin/master
- CMKN/.git/objects/
- CMKN/.git/objects/11/
- CMKN/.git/objects/11/e7f62522bbb0a59d6b8a9b72536865db7db9f9
- CMKN/.git/objects/38/
- CMKN/.git/objects/38/2238b9c03379fb68a589bd3b6c3d1aab93035e
- CMKN/.git/objects/42/
- CMKN/.git/objects/42/04d4b1d40e110168264573475dd9b89b026250
- CMKN/.git/objects/47/
- CMKN/.git/objects/47/2fe70917d98d9b4311b764693eaaa777068ad2
- CMKN/.git/objects/47/5567dcbdda508190a3f56b66c1e717398e1d27
- CMKN/.git/objects/5a/
- CMKN/.git/objects/5a/6ca9b734f14ccfd72476a96a1f651fc5500f74
- CMKN/.git/objects/61/
- CMKN/.git/objects/61/82cedf5fe959fefc9d50eee59e66e84c67dc37
- CMKN/.git/objects/66/
- CMKN/.git/objects/66/3965968d35c94eeb1815146586ad44f27e6415
- CMKN/.git/objects/68/
- CMKN/.git/objects/68/3bb608f506f5cd633bff069996bffa37fc579c
- CMKN/.git/objects/70/
- CMKN/.git/objects/70/92ab22f895ca8c9134362a1bc7a4d3a4172e7e
- CMKN/.git/objects/71/
- CMKN/.git/objects/71/b26c93c032e8a566a3f33b53c7eeb766673eb3
- CMKN/.git/objects/80/
- CMKN/.git/objects/80/1cb6cf28929a15f326bcd0175a83623a6f4992
- CMKN/.git/objects/a3/
- CMKN/.git/objects/a3/1059c155fc60b7c0eacbbe9ba1c942457dc568
- CMKN/.git/objects/a3/65d275098b95eaf3234c713ec9d70e3f280935
- CMKN/.git/objects/c8/
- CMKN/.git/objects/c8/43beaa3aae10bf77be8184f32e8b5d06c298f1
- CMKN/.git/objects/ca/
- CMKN/.git/objects/ca/8d8d5e0805ed99157a448737dcc554663f5f18
- CMKN/.git/objects/da/
- CMKN/.git/objects/da/56c7dc47229f319046b72ec63a9dbbe8a53951
- CMKN/.git/objects/e6/
- CMKN/.git/objects/e6/1c8b184a1e4a55cffed938bfbc9cf3e4a35e19
- CMKN/.git/objects/ea/
- CMKN/.git/objects/ea/172e79e178afdc7909d6780cfdaef27cc5a30b
- CMKN/.git/objects/info/
- CMKN/.git/objects/pack/
- CMKN/.git/objects/pack/pack-58590591cfbc1a4e26b5590b62a55b0639e571ba.idx
- CMKN/.git/objects/pack/pack-58590591cfbc1a4e26b5590b62a55b0639e571ba.pack
- CMKN/.git/packed-refs
- CMKN/.git/refs/
- CMKN/.git/refs/heads/
- CMKN/.git/refs/heads/master
- CMKN/.git/refs/remotes/
- CMKN/.git/refs/remotes/origin/
- CMKN/.git/refs/remotes/origin/HEAD
- CMKN/.git/refs/remotes/origin/master
- CMKN/.git/refs/tags/
- CMKN/LICENSE
- CMKN/README.md
- CMKN/cmkn/
- CMKN/cmkn/__init__.py
- CMKN/cmkn/data_utils.py
- CMKN/cmkn/interpretability.py
- CMKN/cmkn/layers.py
- CMKN/cmkn/model.py
- CMKN/cmkn/utils.py
- CMKN/data/
- CMKN/data/ground_truth/
- CMKN/data/ground_truth/dna_test.fasta
- CMKN/data/ground_truth/protein_test.fasta
- CMKN/data/hivdb/
- CMKN/data/hivdb/hivdb_preparation.py
- CMKN/data/splice-site/
- CMKN/data/splice-site/DGSplicer_preparation.py
- CMKN/data/splice-site/NN269_preparation.py
- CMKN/data/synthetic/
- CMKN/data/synthetic/create_data.py
- CMKN/data/test/
- CMKN/data/test/dna_test.fasta
- CMKN/data/test/protein_test.fasta
- CMKN/docs/
- CMKN/docs/Makefile
- CMKN/docs/_templates/
- CMKN/docs/_templates/my_class.rst
- CMKN/docs/_templates/my_modules.rst
- CMKN/docs/conf.py
- CMKN/docs/index.rst
- CMKN/docs/make.bat
- CMKN/scripts/
- CMKN/scripts/analysis.py
- CMKN/scripts/experiment_cmkn.py
- CMKN/scripts/experiment_cnn.py
- CMKN/scripts/experiment_rf.py
- CMKN/scripts/experiment_svm.py
- CMKN/setup.py
- CMKN/tests.py
