# Supplementary material for: Inherently interpretable position-aware convolutional motif kernel networks for biological sequencing data
Source: Sci Rep. 2023 Oct 11;13:17216. doi: 10.1038/s41598-023-44175-7 (PMC10567796; doi:10.1038/s41598-023-44175-7)
Supplement: Supplementary file 1 — Supplementary Information 1. [file 41598_2023_44175_MOESM1_ESM.zip › CMKN/cmkn/__init__.py]

"""Convolutional Motif Kernel Network

This package implements convolutional motif kernel networks (CMKNs) as well as functions that help interpret trained CMKN
models.

References:
    model: This module contains a basic network that utilizes the convolutional motif kernel.
    layers: This module contains different layers that can be used in creating a CMKN.
    interpretability. This module contains functions that help interpret a trained CMKN model.
    data_utils: This module contains a custom DataSet object that handels data used for training a CMKN model.
    utils: This module contains auxiliary classes and functions used in the implementation of the convolutional motif
        kernel paradigm.

Authors:
    Jonas C. Ditz: jonas.ditz@uni-tuebingen.de
"""

from .model import CMKN
from .layers import CMKNLayer
from .utils import (
    find_kmer_positions, kmer2dict, category_from_output, build_kmer_ref_from_file,
    build_kmer_ref_from_list, compute_metrics, register_hooks, plot_grad_flow, Hook, ClassBalanceLoss,
    create_consensus, oli2number, matrix_inverse_sqrt
)
from .data_utils import CMKNDataset
from .interpretability import (
    seq2ppm, model_interpretation, anchors_to_motifs, get_weight_distribution, get_learned_motif,
    visualize_kernel_activation
)

MODEL = ['CMKN', 'CMKNlayer', 'CMKNDataset', 'ClassBalanceLoss']
UTIL = ['find_kmer_positions', 'kmer2dict', 'build_kmer_ref_from_file', 'build_kmer_ref_from_list',
        'category_from_output', 'compute_metrics', 'create_consensus', 'oli2number', 'matrix_inverse_sqrt']
INTERPRETATION = ['model_interpretation', 'seq2ppm', 'anchors_to_motifs', 'get_weight_distribution',
                  'get_learned_motif', 'visualize_kernel_activation']
DEBUG = ['register_hooks', 'plot_grad_flow', 'Hook']

__all__ = MODEL + UTIL + INTERPRETATION + DEBUG
