# Supplementary material for: Inherently interpretable position-aware convolutional motif kernel networks for biological sequencing data
Source: Sci Rep. 2023 Oct 11;13:17216. doi: 10.1038/s41598-023-44175-7 (PMC10567796; doi:10.1038/s41598-023-44175-7)
Supplement: Supplementary file 1 — Supplementary Information 1. [file 41598_2023_44175_MOESM1_ESM.zip › CMKN/data/ground_truth/protein_test.fasta]

>id001|H
ETVPVKLK
>id002|H
TEEKIKAL
>id003|L
IGPENPYN
>id004|M
GLKKKKSV
