# Supplementary material for: Inherently interpretable position-aware convolutional motif kernel networks for biological sequencing data
Source: Sci Rep. 2023 Oct 11;13:17216. doi: 10.1038/s41598-023-44175-7 (PMC10567796; doi:10.1038/s41598-023-44175-7)
Supplement: Supplementary file 1 — Supplementary Information 1. [file 41598_2023_44175_MOESM1_ESM.zip › CMKN/docs/Makefile]

# Minimal makefile for Sphinx documentation
#

# You can set these variables from the command line, and also
# from the environment for the first two.
SPHINXOPTS    ?=
SPHINXBUILD   ?= sphinx-build
SOURCEDIR     = .
BUILDDIR      = _build

# Put it first so that "make" without argument is like "make help".
help:
	@$(SPHINXBUILD) -M help "$(SOURCEDIR)" "$(BUILDDIR)" $(SPHINXOPTS) $(O)

.PHONY: help Makefile

# Catch-all target: route all unknown targets to Sphinx using the new
# "make mode" option.  $(O) is meant as a shortcut for $(SPHINXOPTS).
%: Makefile
	rm -rf _build
	rm -rf _autosummary
	@$(SPHINXBUILD) -M $@ "$(SOURCEDIR)" "$(BUILDDIR)" $(SPHINXOPTS) $(O)
