# Supplementary material for: Inherently interpretable position-aware convolutional motif kernel networks for biological sequencing data
Source: Sci Rep. 2023 Oct 11;13:17216. doi: 10.1038/s41598-023-44175-7 (PMC10567796; doi:10.1038/s41598-023-44175-7)
Supplement: Supplementary file 1 — Supplementary Information 1. [file 41598_2023_44175_MOESM1_ESM.zip › CMKN/docs/_templates/my_class.rst]

{{ fullname | escape | underline}}

.. currentmodule:: {{ module }}

.. autoclass:: {{ objname }}
   :members:
   :show-inheritance:
   :inherited-members:

   {% block methods %}
   .. automethod:: __init__

   {% if methods %}
   .. rubric:: {{ _('Methods') }}

   .. autosummary::
   {% for item in methods %}
      ~{{ name }}.{{ item }}
   {%- endfor %}
   {% endif %}
   {% endblock %}

   {% block attributes %}
   {% if attributes %}
   .. rubric:: {{ _('Attributes') }}

   .. autosummary::
   {% for item in attributes %}
      ~{{ name }}.{{ item }}
   {%- endfor %}
   {% endif %}
   {% endblock %}
