# Supplementary material for: Inherently interpretable position-aware convolutional motif kernel networks for biological sequencing data
Source: Sci Rep. 2023 Oct 11;13:17216. doi: 10.1038/s41598-023-44175-7 (PMC10567796; doi:10.1038/s41598-023-44175-7)
Supplement: Supplementary file 1 — Supplementary Information 1. [file 41598_2023_44175_MOESM1_ESM.zip › CMKN/docs/_templates/my_modules.rst]

{{ fullname | escape | underline}}

.. automodule:: {{ fullname }}

   {% block attributes %}
   {% if attributes %}
   .. rubric:: Module attributes

   .. autosummary::
      :toctree:
   {% for item in attributes %}
      {{ item }}
   {%- endfor %}
   {% endif %}
   {% endblock %}

   {% block functions %}
   {% if functions %}
   .. rubric:: {{ _('Functions') }}

   .. autosummary::
      :toctree:
      :nosignatures:
   {% for item in functions %}
      {{ item }}
   {%- endfor %}
   {% endif %}
   {% endblock %}

   {% block classes %}
   {% if classes %}
   .. rubric:: {{ _('Classes') }}

   .. autosummary::
      :toctree:
      :template: my_class.rst
      :nosignatures:
   {% for item in classes %}
      {{ item }}
   {%- endfor %}
   {% endif %}
   {% endblock %}

   {% block exceptions %}
   {% if exceptions %}
   .. rubric:: {{ _('Exceptions') }}

   .. autosummary::
      :toctree:
   {% for item in exceptions %}
      {{ item }}
   {%- endfor %}
   {% endif %}
   {% endblock %}

{% block modules %}
{% if modules %}
.. autosummary::
   :toctree:
   :template: my_module.rst
   :recursive:
{% for item in modules %}
   {{ item }}
{%- endfor %}
{% endif %}
{% endblock %}
