# Supplementary material for: Inherently interpretable position-aware convolutional motif kernel networks for biological sequencing data
Source: Sci Rep. 2023 Oct 11;13:17216. doi: 10.1038/s41598-023-44175-7 (PMC10567796; doi:10.1038/s41598-023-44175-7)
Supplement: Supplementary file 1 — Supplementary Information 1. [file 41598_2023_44175_MOESM1_ESM.zip › CMKN/docs/conf.py]

# Configuration file for the Sphinx documentation builder.
#
# This file only contains a selection of the most common options. For a full
# list see the documentation:
# https://www.sphinx-doc.org/en/master/usage/configuration.html

# -- Path setup --------------------------------------------------------------

# If extensions (or modules to document with autodoc) are in another directory,
# add these directories to sys.path here. If the directory is relative to the
# documentation root, use os.path.abspath to make it absolute, like shown here.
#
import os
import sys

import sphinx_bootstrap_theme

sys.path.insert(0, os.path.abspath('..'))
#root_source_folder = os.path.abspath(
#    os.path.join(os.path.dirname(__file__),
#                 os.pardir)
#)
#sys.path.insert(0, root_source_folder)


# -- Project information -----------------------------------------------------

project = 'Convolutional Motif Kernel Network'
copyright = '2021, Jonas C. Ditz'
author = 'Jonas C. Ditz'

# The full version, including alpha/beta/rc tags
release = '0.1'


# -- General configuration ---------------------------------------------------

# Add any Sphinx extension module names here, as strings. They can be
# extensions coming with Sphinx (named 'sphinx.ext.*') or your custom
# ones.
extensions = [
    'sphinx.ext.autodoc',  # for automatic docstring inclusion
    'sphinx.ext.intersphinx',  # link to other projects
    'sphinx.ext.todo',  # support TODOs
    'sphinx.ext.ifconfig',  # include stuff based on configuration
    'sphinx.ext.viewcode',  # add source code
    'sphinx.ext.napoleon',  # to understand numpy and google docstring format
    'sphinx.ext.autosummary' # to generate function/method/attribute summary lists
]

autosummary_generate = True        # Turn on sphinx.ext.autosummary
#autoclass_content = "both"         # Add __init__ doc (ie. params) to class summaries
#html_show_sourcelink = False       # Remove 'view source code' from top of page (for html, not python)
#autodoc_inherit_docstrings = True  # If no docstring, inherit from base class
#add_module_names = False           # Remove namespaces from class/method signatures


# Add any paths that contain templates here, relative to this directory.
templates_path = ['_templates']

# List of patterns, relative to source directory, that match files and
# directories to ignore when looking for source files.
# This pattern also affects html_static_path and html_extra_path.
exclude_patterns = ['_build', 'Thumbs.db', '.DS_Store']

# The name of the Pygments (syntax highlighting) style to use.
pygments_style = 'sphinx'

# Tell auodoc to mock some external libraries
autodoc_mock_imports = ["Bio"]


# -- Options for HTML output -------------------------------------------------

# The theme to use for HTML and HTML Help pages.  See the documentation for
# a list of builtin themes.
#
#html_theme = 'alabaster'
html_theme = 'bootstrap'
html_theme_path = sphinx_bootstrap_theme.get_html_theme_path()


# Add any paths that contain custom static files (such as style sheets) here,
# relative to this directory. They are copied after the builtin static files,
# so a file named "default.css" will overwrite the builtin "default.css".
html_static_path = ['_static']
