# Supplementary material for: Inherently interpretable position-aware convolutional motif kernel networks for biological sequencing data
Source: Sci Rep. 2023 Oct 11;13:17216. doi: 10.1038/s41598-023-44175-7 (PMC10567796; doi:10.1038/s41598-023-44175-7)
Supplement: Supplementary file 1 — Supplementary Information 1. [file 41598_2023_44175_MOESM1_ESM.zip › CMKN/docs/index.rst]

.. Convolutional Motif Kernel Network documentation master file, created by
   sphinx-quickstart on Thu Sep 16 12:28:10 2021.
   You can adapt this file completely to your liking, but it should at least
   contain the root `toctree` directive.

Welcome to Convolutional Motif Kernel Network's documentation!
==============================================================

Package Content
---------------

.. autosummary::
   :toctree: _autosummary
   :template: my_modules.rst

   cmkn.model
   cmkn.layers
   cmkn.interpretability
   cmkn.data_utils
   cmkn.utils


Introduction
------------

This package implements the convolutional motif kernel network introduced by Jonas C. Ditz et al., "Convolutional Motif Kernel Network", 2021.


Requirements
------------

*   Python >= 3.7
*   PyTorch == 1.8.1
*   NumPy == 1.19.2
*   SciPy == 1.6.1
*   Matplotlib == 3.3.4
*   Pandas == 1.2.3
*   SciKit-Learn == 0.24.1
*   BioPython == 1.78


Indices and tables
==================

* :ref:`genindex`
* :ref:`modindex`
* :ref:`search`
